# Supplementary material for: Utilizing Network Pharmacology to Explore the Possible Mechanism of Coptidis Rhizoma in Kawasaki Disease
Source: Front Pediatr. 2021 Sep 13;9:708553. doi: 10.3389/fped.2021.708553 (PMC8473743; doi:10.3389/fped.2021.708553)
Supplement: Supplementary file 1 [file Table_1.XLSX]

## Sheet: Sheet1
Compounds	Target Genes
（R）-CANADINE	ACHE
（R）-CANADINE	ESR1
（R）-CANADINE	KCNN2
（R）-CANADINE	MAPK1
（R）-CANADINE	MAPK8
（R）-CANADINE	PIK3CA
（R）-CANADINE	PTGS2
（R）-CANADINE	TBXA2R
BERBERINE	ACHE
BERBERINE	AKT1
BERBERINE	CASP3
BERBERINE	ESR1
BERBERINE	HMOX1
BERBERINE	ICAM1
BERBERINE	IKBKB
BERBERINE	MAPK1
BERBERINE	MAPK14
BERBERINE	MAPK8
BERBERINE	NOS2
BERBERINE	NOS3
BERBERINE	PRF1
BERBERINE	PTGS2
BERBERINE	RAC1
BERBERINE	SELE
BERBERINE	SRC
BERBERINE	TP53
BERBERRUBINE	ACHE
BERBERRUBINE	ESR1
BERBERRUBINE	NOS2
BERBERRUBINE	NOS3
BERBERRUBINE	PTGS2
BERBERRUBINE	RAC1
BERLAMBINE	ABCC4
BERLAMBINE	ACHE
BERLAMBINE	F7
BERLAMBINE	GSK3A
BERLAMBINE	IRAK4
BERLAMBINE	MAPK1
BERLAMBINE	MAPK10
BERLAMBINE	MAPK3
BERLAMBINE	MAPK8
BERLAMBINE	NOS2
BERLAMBINE	NOS3
BERLAMBINE	PGK1
BERLAMBINE	PIK3CA
BERLAMBINE	PRF1
BERLAMBINE	PTGS2
BERLAMBINE	RAC1
COPTISINE	ACHE
COPTISINE	ESR1
COPTISINE	NOS2
COPTISINE	NOS3
COPTISINE	PTGS2
COPTISINE	RAC1
EPIBERBERINE	ACHE
EPIBERBERINE	ESR1
EPIBERBERINE	FGFR1
EPIBERBERINE	FLT1
EPIBERBERINE	ICAM1
EPIBERBERINE	IKBKB
EPIBERBERINE	MAPK10
EPIBERBERINE	MAPK8
EPIBERBERINE	NOS3
EPIBERBERINE	PRF1
EPIBERBERINE	PTGS2
EPIBERBERINE	RAC1
EPIBERBERINE	SELE
EPIBERBERINE	SRC
MAGNOGRANDIOLIDE	CXCR2
MAGNOGRANDIOLIDE	LRRK2
MAGNOGRANDIOLIDE	MAPK14
MAGNOGRANDIOLIDE	MPO
MAGNOGRANDIOLIDE	NOS2
MAGNOGRANDIOLIDE	NR3C1
MAGNOGRANDIOLIDE	PTGS2
MAGNOGRANDIOLIDE	RELA
MAGNOGRANDIOLIDE	TYK2
PALMATINE	ACHE
PALMATINE	ESR1
PALMATINE	F7
PALMATINE	FGFR3
PALMATINE	HSP90AB1
PALMATINE	MAPK10
PALMATINE	MAPK8
PALMATINE	MTOR
PALMATINE	NOS2
PALMATINE	NOS3
PALMATINE	PGK1
PALMATINE	PRF1
PALMATINE	PTGS2
PALMATINE	RAC1
PALMATINE	TBK1
PALMATINE	TGFBR2
WORENINE	ACHE
WORENINE	ESR1
WORENINE	NOS2
WORENINE	PRF1
WORENINE	PTGS2
WORENINE	RAC1
